# Supplementary material for: Variability of grass pollen allergy symptoms throughout the season: Comparing symptom data profiles from the Patient's Hayfever Diary from 2014 to 2016 in Vienna (Austria)
Source: World Allergy Organ J. 2021 Feb 27;14(3):100518. doi: 10.1016/j.waojou.2021.100518 (PMC7921880; doi:10.1016/j.waojou.2021.100518)
Supplement: Multimedia component 1 — Course of the grass pollen seasons from 2014 to 2016 in Vienna using the EAN standard season definition (1–95% of the cumulative APIN). [file mmc1.xlsx]

## Sheet: Tabelle1
Dates	2014	2015	2016
30.04.	4.06	3.38
01.05.	2.97	1.36	5.42
02.05.	13.07	0	3.39
03.05.	1.18	2.72	1.36
04.05.	1.78	0	0.68
05.05.	4.15	6.77	0.68
06.05.	29.14	7.44	1.36
07.05.	27.34	6.09	4.75
08.05.	3.38	51.32	13.51
09.05.	13.53	29.74	20.28
10.05.	16.89	21.62	10.83
11.05.	5.41	8.79	12.86
12.05.	6.09	61.46	2.7
13.05.	10.81	35.81	0
14.05.	5.41	26.35	16.9
15.05.	5.42	26.36	18.27
16.05.	1.35	18.93	2.03
17.05.	0	49.3	4.06
18.05.	2.71	78.33	11.5
19.05.	58.76	115.47	43.24
20.05.	126.93	18.92	17.58
21.05.	84.39	2.72	15.55
22.05.	91.83	12.18	93.87
23.05.	112.08	3.39	93.17
24.05.	40.55	0	6.1
25.05.	39.16	22.97	10.15
26.05.	20.2	44.58	25.67
27.05.	13.65	16.9	67.53
28.05.	10.68	22.99	70.23
29.05.	1.18	167.44	74.96
30.05.	0.59	182.28	45.26
31.05.	11.27	79.66	58.08
01.06.	54.71	31.08	34.46
02.06.	41.02	130.97	39.18
03.06.	17.82	181.62	29.72
04.06.	19.61	252.51	71.58
05.06.	52	97.21	97.91
06.06.	28.38	85.03	67.52
07.06.	57.4	52.33	53.34
08.06.	26.35	79.69	58.08
09.06.	32.43	113.43	114.79
10.06.	20.29	39.19	30.93
11.06.	31.75	49.32	53.03
12.06.	44.59	82.38	2.64
13.06.	79	83.73	27.4
14.06.	37.83	36.49	27.02
15.06.	20.27	20.28	24.32
16.06.	43.89	39.85	54.7
17.06.	66.18	19.62	63.48
18.06.	59.42	37.83	33.12
19.06.	56.73	8.8	31.07
20.06.	25.01	4.75	1.36
21.06.	12.17	12.17	37.82
22.06.	27.7	27.7	47.25
23.06.	30.41	6.77	27.7
24.06.	19.62	8.79	28.38
25.06.	19.6	24.99	49.31
26.06.	11.51	60.09	13.52
27.06.	31.75	39.84	8.79
28.06.	54.71	38.5	40.53
29.06.	39.18	41.88	64.16
30.06.	2.71	43.22	37.82
01.07.	2.72	47.96	31.07
02.07.	10.15	43.23	22.31
03.07.	25	29.72	16.22
04.07.	18.26	20.3	25.68
05.07.	27.04	10.15	29.03
06.07.	4.74	31.08	52
07.07.	24.33	30.4	29.72
08.07.	7.45	16.22	23.66
09.07.	10.83	5.41	49.3
10.07.	8.78	15.54	40.52
11.07.	2.72	7.45	19.6
12.07.	3.39	11.5	14.2
13.07.	5.42	15.54	0.68
14.07.	4.07	3.4	0
15.07.	17.59	5.42	7.45
16.07.	7.45	20.96	3.4
17.07.	6.78	17.58	7.45
18.07.	8.12	14.21	12.18
19.07.	6.09	8.81	9.46
20.07.		11.51	4.74
21.07.		11.51	0
22.07.		10.82	4.74
23.07.			1.35
24.07.			6.77
25.07.			4.06
26.07.			7.46
27.07.			3.38
28.07.			6.09
29.07.			14.19
30.07.			6.09
31.07.			10.14
01.08.			4.06
02.08.			6.76
03.08.			4.74
04.08.			8.13
05.08.			6.77
06.08.			6.09
