# Supplementary material for: Variability of grass pollen allergy symptoms throughout the season: Comparing symptom data profiles from the Patient's Hayfever Diary from 2014 to 2016 in Vienna (Austria)
Source: World Allergy Organ J. 2021 Feb 27;14(3):100518. doi: 10.1016/j.waojou.2021.100518 (PMC7921880; doi:10.1016/j.waojou.2021.100518)
Supplement: Multimedia component 2 — ANOVA type II tests supporting the significance of the statistical analysis for the calculation with the APIn, the phenology and the SLI. [file mmc2.xlsx]

## Sheet: Tabelle1
Anova Table (Type II tests)
Response: SLI
	Sum Sq	Df F value	Pr(>F)
APInpart	2646	2 168.19	< 2.2e-16 ***
Residuals	102933	13088
Signif. codes: 0 '***' 0.001 '**' 0.01 '*' 0.05 '.' 0.1 ' ' 1
Anova Table (Type II tests)
Response: SLI
	Sum Sq	Df F value	Pr(>F)
phenPart	830	1 102	< 2.2e-16 ***
Residuals	115820	14225
Signif. codes: 0 '***' 0.001 '**' 0.01 '*' 0.05 '.' 0.1 ' ' 1
Anova Table (Type II tests)
Response: SLI
	Sum Sq	Df F value	Pr(>F)
SLIPart	319	1 39.689	3.073e-10 ***
Residuals	105259	13089
Signif. codes: 0 '***' 0.001 '**' 0.01 '*' 0.05 '.' 0.1 ' ' 1
